# Supplementary material for: The miR-26 family regulates early B cell development and transformation
Source: Life Sci Alliance. 2022 Apr 22;5(8):e202101303. doi: 10.26508/lsa.202101303 (PMC9034462; doi:10.26508/lsa.202101303)
Supplement: Supplementary file 1 [file LSA-2021-01303_TableS1.xlsx]

## Sheet: table 1_repressed miR-26a OE
			mean processed	p-value	predicted target
A_66_P105784	Rag2	recombination activating gene 2	-3.35668	0.00671253
A_55_P2010152	Sell	selectin, lymphocyte	-3.0641	0.0219861
A_51_P241995	Col5a3	collagen, type V, alpha 3	-2.51172	0.0342901
A_55_P2023542	Ccr7	chemokine (C-C motif) receptor 7	-2.50027	0.043479
A_51_P284608	Cd74	CD74 antigen (invariant polypeptide of major histocompatibility complex, class II antigen-associated)	-2.25247	0.0363286
A_55_P1964108	B230118H07Rik	RIKEN cDNA B230118H07 gene	-2.23959	0.0132356
A_51_P509997	Cox6a2	cytochrome c oxidase, subunit VI a, polypeptide 2	-2.18599	0.0258031
A_66_P112495	Scn4b	sodium channel, type IV, beta	-2.06263	0.0264922
A_51_P235984	Il10ra	interleukin 10 receptor, alpha	-2.05464	0.0135007
A_55_P2076448	Fam70a	family with sequence similarity 70, member A	-1.92311	0.016779
A_55_P1988384	Slc7a3	solute carrier family 7 (cationic amino acid transporter, y+ system), member 3	-1.88173	0.017799
A_55_P1998066	Tmem121	transmembrane protein 121	-1.87593	0.0374393
A_55_P2029106	Bmf	BCL2 modifying factor	-1.76226	0.0452039
A_51_P246066	Slamf9	SLAM family member 9	-1.63516	0.0197755
A_55_P2170109	Bivm	basic, immunoglobulin-like variable motif containing	-1.60988	0.00333772	X
A_52_P145349	Stradb	STE20-related kinase adaptor beta	-1.53872	0.0106382	X
A_51_P196207	Capsl	calcyphosine-like	-1.50614	0.0457631
A_66_P134481	Skp2	S-phase kinase-associated protein 2 (p45)	-1.48082	0.0408707	X
A_52_P518997	Epha2	Eph receptor A2	-1.45995	0.0133223	X
A_55_P2077083	Tmem132e	transmembrane protein 132E	-1.44913	0.0328138
A_66_P124858	Diras2	DIRAS family, GTP-binding RAS-like 2	-1.40215	0.0492308	X
A_55_P2124233	Vsig8	V-set and immunoglobulin domain containing 8	-1.40001	0.00430117
A_52_P13897	Hook1	hook homolog 1 (Drosophila)	-1.35742	0.0463446	X
A_51_P499838	Bst1	bone marrow stromal cell antigen 1	-1.32674	0.011191
A_51_P497317	Tcp11l2	t-complex 11 (mouse) like 2	-1.28938	0.00875054	X
A_55_P2130090	Cnn3	calponin 3, acidic	-1.27703	0.00468137
A_52_P659312	Spsb4	splA/ryanodine receptor domain and SOCS box containing 4	-1.2741	0.0408698
A_51_P169745	Tuba1a	tubulin, alpha 1A	-1.26698	0.0362287
A_55_P2066230	Hck	hemopoietic cell kinase	-1.2432	0.0501114
A_51_P151484	Atp1b1	ATPase, Na+/K+ transporting, beta 1 polypeptide	-1.23859	0.0139245
A_55_P1973906	Trp53inp1	transformation related protein 53 inducible nuclear protein 1	-1.21765	0.0418119	X
A_52_P549827	Mgst1	microsomal glutathione S-transferase 1	-1.21632	0.024915
A_55_P2036813	Hist3h2ba	histone cluster 3, H2ba	-1.20825	0.0193098
A_55_P2109445	Irf4	interferon regulatory factor 4	-1.1851	0.00516798	X
A_52_P103391	B4galt1	UDP-Gal:betaGlcNAc beta 1,4- galactosyltransferase, polypeptide 1	-1.18368	0.0444123	X
A_55_P2375194	P2rx3	purinergic receptor P2X, ligand-gated ion channel, 3	-1.14269	0.0135447
A_52_P424462	Ero1lb	ERO1-like beta (S. cerevisiae)	-1.12312	0.0473922	X
A_51_P445487	2410066E13Rik	RIKEN cDNA 2410066E13 gene	-1.11537	0.0183142
A_55_P1988728	Fbxl19	F-box and leucine-rich repeat protein 19	-1.09893	0.00626235	X
A_52_P282500	Kif21b	kinesin family member 21B	-1.08665	0.0328615	X
A_55_P2064351	Vipr1	vasoactive intestinal peptide receptor 1	-1.05965	0.0384336
A_55_P2157814	Gmds	GDP-mannose 4, 6-dehydratase	-1.05283	0.0132106	X
A_51_P474498	Tac4	tachykinin 4	-1.05209	0.00949666
A_55_P1974178	Pyhin1	pyrin and HIN domain family, member 1	-1.04273	0.0207233
A_52_P127465	Ypel1	yippee-like 1 (Drosophila)	-1.03931	0.0351346	X
A_55_P1982131	Grip1	glutamate receptor interacting protein 1	-1.03576	0.0244788
A_55_P2025233	Llph	LLP homolog, long-term synaptic facilitation (Aplysia)	-1.01902	0.011682	X
A_66_P102260	Irs2	insulin receptor substrate 2	-1.01032	0.0491646
A_55_P2207342	1810059H22Rik	RIKEN cDNA 1810059H22 gene	-1.00127	0.0118374
A_51_P336874	Atp6v0e	ATPase, H+ transporting, lysosomal V0 subunit E	-1.00097	0.00481645	X
A_52_P104824	Diap3	diaphanous homolog 3 (Drosophila)	-1.00033	0.00453034
A_52_P577533	Vat1l	vesicle amine transport protein 1 homolog-like (T. californica)	-0.992781	0.0466208
A_52_P55772	Tbxa2r	thromboxane A2 receptor	-0.989142	0.0494673
A_55_P2283310	5830428M24Rik	RIKEN cDNA 5830428M24 gene	-0.981328	0.017784
A_55_P2017710	Igsf9	immunoglobulin superfamily, member 9	-0.979236	0.0312614
A_51_P503247	Iqcf5	IQ motif containing F5	-0.975621	0.0245787
A_55_P2117614	Tnfrsf13c	tumor necrosis factor receptor superfamily, member 13c	-0.97058	0.0422024
A_55_P2097616	Stxbp1	syntaxin binding protein 1	-0.9661	0.0113517	X
A_51_P355040	Nsun3	NOL1/NOP2/Sun domain family member 3	-0.962383	0.0348043
A_55_P2022211	Plxdc2	plexin domain containing 2	-0.946101	0.0424497	X
A_51_P163953	Nsg2	neuron specific gene family member 2	-0.936302	0.0112528	X
A_52_P417437	Gab1	growth factor receptor bound protein 2-associated protein 1	-0.931822	0.0204573
A_55_P1989251	Chfr	checkpoint with forkhead and ring finger domains	-0.925127	0.0103648	X
A_55_P1966608	LOC100505009	similar to immunoglobulin mu-chain-like	-0.901172	0.0258523
A_66_P112305	Myo1f	myosin IF	-0.892656	0.0304277
A_51_P240801	Tmem173	transmembrane protein 173	-0.889218	0.0140159
A_55_P2103324	Mknk2	MAP kinase-interacting serine/threonine kinase 2	-0.885194	0.00152126	X
A_55_P1961210	Trp53inp2	transformation related protein 53 inducible nuclear protein 2	-0.884656	0.0206932	X
A_55_P2002884	Zcchc24	zinc finger, CCHC domain containing 24	-0.883223	0.0395235	X
A_55_P1982533	Elovl4	elongation of very long chain fatty acids (FEN1/Elo2, SUR4/Elo3, yeast)-like 4	-0.872753	0.0262236
A_55_P2042918	Trim37	tripartite motif-containing 37	-0.86139	0.0244482	X
A_55_P2063654	Mup20	major urinary protein 20	-0.857293	0.0486519
A_52_P452689	Atf3	activating transcription factor 3	-0.84603	0.0401284
A_51_P230287	Sorcs2	sortilin-related VPS10 domain containing receptor 2	-0.843276	0.0267737
A_52_P102248	Mex3b	mex3 homolog B (C. elegans)	-0.843179	0.0309789	X
A_55_P2452914	N4bp2	NEDD4 binding protein 2	-0.841106	0.0217393	X
A_55_P2062190	Gstm1	glutathione S-transferase, mu 1	-0.835322	0.0242524	X
A_55_P2032997	Srp19	signal recognition particle 19	-0.827866	0.0110679	X
A_55_P1967196	Lamb3	laminin, beta 3	-0.827327	0.0260123
A_55_P2008936	Slc2a9	solute carrier family 2 (facilitated glucose transporter), member 9	-0.826766	0.0215054	X
A_55_P1977929	Itgam	integrin alpha M	-0.826089	0.00283687
A_66_P100105	Inadl	InaD-like (Drosophila)	-0.822896	0.00889241
A_55_P1970578	1810020D17Rik	RIKEN cDNA 1810020D17 gene	-0.821633	0.00821569
A_55_P2146560	H2-Ab1	histocompatibility 2, class II antigen A, beta 1	-0.820508	0.0365023
A_51_P388325	Clgn	calmegin	-0.820263	0.0287162
A_55_P2143279	Nkd2	naked cuticle 2 homolog (Drosophila)	-0.809321	0.0451003
A_51_P406583	Myo1e	myosin IE	-0.804776	0.0120491
A_55_P2116165	Pfkfb3	6-phosphofructo-2-kinase/fructose-2,6-biphosphatase 3	-0.8022	0.0159654	X
A_51_P327564	Glb1	galactosidase, beta 1	-0.794824	0.0275182	X
A_55_P2009640	1700048O20Rik	RIKEN cDNA 1700048O20 gene	-0.7883	0.00312207
A_55_P1967216	Adam10	a disintegrin and metallopeptidase domain 10	-0.78241	0.00717317	X
A_55_P2110758	B430306N03Rik	RIKEN cDNA B430306N03 gene	-0.775804	0.0120031
A_55_P2074085	Gimap8	GTPase, IMAP family member 8	-0.772332	0.0486781	X
A_55_P1989653	Slco4a1	solute carrier organic anion transporter family, member 4a1	-0.771109	0.0172327	X
A_52_P220573	Serpini1	serine (or cysteine) peptidase inhibitor, clade I, member 1	-0.766964	0.0440956	X
A_51_P193686	1700012B09Rik	RIKEN cDNA 1700012B09 gene	-0.764484	0.0430887
A_55_P1998299	Itgb4	integrin beta 4	-0.76208	0.0318381
A_55_P1964960	Il33	interleukin 33	-0.761647	0.0195649
A_55_P2085400	Gpam	glycerol-3-phosphate acyltransferase, mitochondrial	-0.761226	0.0114056
A_52_P295067	Snn	stannin	-0.76055	0.0421451	X
A_51_P337944	Bmp2k	BMP2 inducible kinase	-0.759777	0.00327023	X
A_55_P2017759	Evi2a	ecotropic viral integration site 2a	-0.755818	0.0329813	X
A_51_P260035	Sar1b	SAR1 gene homolog B (S. cerevisiae)	-0.751963	0.0153476	X
A_51_P267194	Faim	Fas apoptotic inhibitory molecule	-0.751479	0.0409124	X
A_55_P1952990	Myl6b	myosin, light polypeptide 6B	-0.74946	0.0423729
A_55_P2082929	H2-Ob	histocompatibility 2, O region beta locus	-0.747236	0.0401657	X
A_51_P324491	Cmpk1	cytidine monophosphate (UMP-CMP) kinase 1	-0.747217	0.0363601
A_55_P2064492	Pcmtd2	protein-L-isoaspartate (D-aspartate) O-methyltransferase domain containing 2	-0.745976	0.0314963	X
A_51_P275350	Pten	phosphatase and tensin homolog	-0.736476	0.00888365	X
A_51_P501312	Gm16515	predicted gene, Gm16515	-0.733085	0.00327749	X
A_55_P2013113	Bak1	BCL2-antagonist/killer 1	-0.72893	0.0127463	X
A_51_P124798	Tmem192	transmembrane protein 192	-0.726038	0.0304666
A_55_P2350617	Slc37a2	solute carrier family 37 (glycerol-3-phosphate transporter), member 2	-0.722903	0.032387	X
A_55_P2345853	3830612M24	uncharacterized protein 3830612M24	-0.721341	0.0201508
A_55_P2125208	Arid5a	AT rich interactive domain 5A (MRF1-like)	-0.714282	0.0475217
A_55_P1973833	Astl	astacin-like metalloendopeptidase (M12 family)	-0.71167	0.0323955
A_52_P407871	Lsm12	LSM12 homolog (S. cerevisiae)	-0.708491	0.0216403	X
A_52_P957031	Heatr7b1	HEAT repeat containing 7B1	-0.707818	0.00375431
A_55_P2009498	Ccdc28a	coiled-coil domain containing 28A	-0.703761	0.0196756	X
A_55_P2111459	Trpv2	transient receptor potential cation channel, subfamily V, member 2	-0.700995	0.00172567
A_51_P306066	Eif4g2	eukaryotic translation initiation factor 4, gamma 2	-0.700031	0.0322368	X
A_51_P479645	Cdnf	cerebral dopamine neurotrophic factor	-0.699694	0.0138009
A_51_P341177	Ddah2	dimethylarginine dimethylaminohydrolase 2	-0.698935	0.0364996
A_51_P369897	Zfp410	zinc finger protein 410	-0.696889	0.0355718	X
A_52_P215106	Pik3r6	phosphoinositide-3-kinase, regulatory subunit 6	-0.695732	0.0231555
A_51_P483118	Hmga1	high mobility group AT-hook 1	-0.693367	0.00502772	X
A_51_P281380	Tspan5	tetraspanin 5	-0.689007	0.0377378	X
A_51_P281333	St3gal6	ST3 beta-galactoside alpha-2,3-sialyltransferase 6	-0.685932	0.0473832
A_55_P2091402	Kpna2	karyopherin (importin) alpha 2	-0.685746	0.0161454	X
A_55_P2168048	Gramd4	GRAM domain containing 4	-0.68531	0.0214638
A_51_P238383	B4galt4	UDP-Gal:betaGlcNAc beta 1,4-galactosyltransferase, polypeptide 4	-0.679281	0.0398919	X
A_55_P2163561	Sytl1	synaptotagmin-like 1	-0.676112	0.030973
A_52_P489778	Ablim1	actin-binding LIM protein 1	-0.674953	0.037724
A_66_P111430	2410006H16Rik	RIKEN cDNA 2410006H16 gene	-0.671486	0.0107015
A_55_P1959628	Pfdn4	prefoldin 4	-0.670829	0.0330116	X
A_55_P2059164	H3f3b	H3 histone, family 3B	-0.66815	0.0359188
A_52_P745	Acox3	acyl-Coenzyme A oxidase 3, pristanoyl	-0.667606	0.0217355	X
A_55_P2029191	Pde4a	phosphodiesterase 4A, cAMP specific	-0.663452	0.0365569
A_52_P641367	Pppde2	PPPDE peptidase domain containing 2	-0.661831	0.00590754
A_55_P2399688	Glipr2	GLI pathogenesis-related 2	-0.657229	0.0137472
A_55_P2037454	Etv5	ets variant gene 5	-0.651168	0.00301942
A_55_P2011387	Tifa	TRAF-interacting protein with forkhead-associated domain	-0.648445	0.035328
A_51_P279308	Acbd5	acyl-Coenzyme A binding domain containing 5	-0.64721	0.0503298	X
A_55_P2420928	2900016J10Rik	RIKEN cDNA 2900016J10 gene	-0.636903	0.0264603
A_51_P150120	Mgst2	microsomal glutathione S-transferase 2	-0.636167	0.0354709
A_51_P252677	1110007C09Rik	RIKEN cDNA 1110007C09 gene	-0.634689	0.0133322
A_55_P2302577	AI426330	expressed sequence AI426330	-0.631368	0.0215616
A_51_P208603	Dio2	deiodinase, iodothyronine, type II	-0.63042	0.0267989	X
A_55_P1990964	Osbpl11	oxysterol binding protein-like 11	-0.628025	0.0142761	X
A_51_P249360	Suox	sulfite oxidase	-0.626575	0.0125615
A_55_P2182467	Slamf6	SLAM family member 6	-0.625528	0.0353637
A_55_P2030160	Tcf7l2	transcription factor 7-like 2, T-cell specific, HMG-box	-0.624675	0.0233581	X
A_52_P162957	Frat2	frequently rearranged in advanced T-cell lymphomas 2	-0.622109	0.0386914	X
A_55_P2101001	Smad3	MAD homolog 3 (Drosophila)	-0.619846	0.0163175	X
A_55_P1992834	Socs2	suppressor of cytokine signaling 2	-0.614966	0.0339033
A_52_P86158	Mtx2	metaxin 2	-0.61322	0.00484231	X
A_55_P2099415	Neil1	nei endonuclease VIII-like 1 (E. coli)	-0.612263	0.00703966
A_55_P2054437	Ttpal	tocopherol (alpha) transfer protein-like	-0.611174	0.00776735	X
A_55_P2036627	Pydc3	pyrin domain containing 3	-0.610324	0.0358456
A_55_P1962284	Klhl24	kelch-like 24 (Drosophila)	-0.609888	0.00377155	X
A_51_P151126	Cd52	CD52 antigen	-0.607531	0.0459207
A_51_P408946	Ccne1	cyclin E1	-0.607084	0.0183992	X
A_55_P2069217	Prr13	proline rich 13	-0.604054	0.0410974
A_51_P330369	Ssx2ip	synovial sarcoma, X breakpoint 2 interacting protein	-0.602676	0.0049527	X
A_51_P466829	Fam109a	family with sequence similarity 109, member A	-0.601836	0.0114344	X
A_55_P2022444	Pdss2	prenyl (solanesyl) diphosphate synthase, subunit 2	-0.601677	0.00340554
A_51_P248122	Bbc3	BCL2 binding component 3	-0.599468	0.0235854
A_55_P1964309	Mlf2	myeloid leukemia factor 2	-0.598423	0.0134909
A_55_P2185548	Cdk8	cyclin-dependent kinase 8	-0.598069	0.00143235	X
A_55_P2065231	Gstm3	glutathione S-transferase, mu 3	-0.589935	0.00981032	X
A_55_P2000778	Kif7	kinesin family member 7	-0.58702	0.0434332	X
A_51_P427516	Thsd1	thrombospondin, type I, domain 1	-0.586976	0.0497078
A_51_P463428	Pik3ip1	phosphoinositide-3-kinase interacting protein 1	-0.584759	0.0335113
A_55_P2000758	Gkap1	G kinase anchoring protein 1	-0.581939	0.0376915
A_52_P484838	Rfxank	regulatory factor X-associated ankyrin-containing protein	-0.57934	0.0148925	X
A_55_P2133993	Gm10792	predicted gene 10792	-0.574474	0.0422643
A_52_P660032	Cpsf2	cleavage and polyadenylation specific factor 2	-0.573942	0.0243867	X
A_55_P2076871	Lef1	lymphoid enhancer binding factor 1	-0.573065	0.0191219	X
A_55_P2292380	D730047E02Rik	RIKEN cDNA D730047E02 gene	-0.567787	0.0348312
A_51_P146044	Ccdc92	coiled-coil domain containing 92	-0.566394	0.0480439
A_51_P348227	Stoml1	stomatin-like 1	-0.565079	0.0293687
A_51_P459661	Lipa	lysosomal acid lipase A	-0.563125	0.0248122	X
A_51_P197378	Atg12	autophagy-related 12 (yeast)	-0.563033	0.0144728	X
A_55_P2025760	Adam9	a disintegrin and metallopeptidase domain 9 (meltrin gamma)	-0.562171	0.0335652	X
A_51_P485240	Adipor1	adiponectin receptor 1	-0.561529	0.00711782
A_55_P2100586	Cass4	Cas scaffolding protein family member 4	-0.561447	0.000993232
A_55_P2064917	Lrrcc1	leucine rich repeat and coiled-coil domain containing 1	-0.560271	0.0122961	X
A_51_P328400	Cops2	COP9 (constitutive photomorphogenic) homolog, subunit 2 (Arabidopsis thaliana)	-0.557427	0.0260192	X
A_51_P173212	Osbpl2	oxysterol binding protein-like 2	-0.554317	0.044652	X
A_51_P511949	Setd7	SET domain containing (lysine methyltransferase) 7	-0.553025	0.00851317
A_55_P1970234	Dclk2	doublecortin-like kinase 2	-0.55167	0.0034281
A_55_P2111331	Klhl32	kelch-like 32 (Drosophila)	-0.546973	0.0320729
A_55_P2021216	Crlf3	cytokine receptor-like factor 3	-0.544276	0.0240021	X
A_51_P369628	Ptov1	prostate tumor over expressed gene 1	-0.542672	0.0388409
A_52_P367294	Fsd1l	fibronectin type III and SPRY domain containing 1-like	-0.542313	0.0317369	X
A_51_P490305	Ifi30	interferon gamma inducible protein 30	-0.536444	0.00890697
A_55_P1953650	Zdhhc18	zinc finger, DHHC domain containing 18	-0.530928	0.0189026	X
A_55_P2060747	Esco1	establishment of cohesion 1 homolog 1 (S. cerevisiae)	-0.526938	0.0500659	X
A_51_P438657	Ipcef1	interaction protein for cytohesin exchange factors 1	-0.526358	0.0276179
A_52_P619192	Rundc3b	RUN domain containing 3B	-0.526172	0.0297496
A_66_P132777	Cep68	centrosomal protein 68	-0.525416	0.00159057	X
A_55_P2129691	AB124611	cDNA sequence AB124611	-0.523533	0.0260671
A_51_P191649	Ndc80	NDC80 homolog, kinetochore complex component (S. cerevisiae)	-0.523475	0.0311477
A_52_P635338	Fes	feline sarcoma oncogene	-0.521055	0.0133616
A_55_P2058928	Ralgds	ral guanine nucleotide dissociation stimulator	-0.516827	0.00378842	X
A_55_P2148688	Nipal3	NIPA-like domain containing 3	-0.514357	0.0289038
A_51_P464238	Atf4	activating transcription factor 4	-0.514328	0.0401315
A_51_P234692	Neat1	nuclear paraspeckle assembly transcript 1 (non-protein coding)	-0.51179	0.0355296
A_55_P2066750	Agbl5	ATP/GTP binding protein-like 5	-0.510385	0.0402015
A_55_P1972426	Pdzd11	PDZ domain containing 11	-0.510094	0.0417148
A_55_P1983638	Mapk6	mitogen-activated protein kinase 6	-0.507947	0.0409926	X
A_55_P2097828	Gmfg	glia maturation factor, gamma	-0.503804	0.0180191
A_55_P2002757	Blnk	B-cell linker	-0.500309	0.012082
A_51_P335460	Scin	scinderin	-0.500265	0.0477877
A_55_P2004807	Hexim2	hexamethylene bis-acetamide inducible 2	-0.498531	0.0132627
A_55_P1996573	Ttc13	tetratricopeptide repeat domain 13	-0.493525	0.0253745	X
A_51_P395293	Ccz1	CCZ1 vacuolar protein trafficking and biogenesis associated homolog (S. cerevisiae)	-0.492839	0.0426056
A_55_P2074206	Dlgap4	discs, large homolog-associated protein 4 (Drosophila)	-0.49024	0.00630712	X
A_52_P424767	Rbbp4	retinoblastoma binding protein 4	-0.489966	0.0391317	X
A_55_P2062598	E2f7	E2F transcription factor 7	-0.489125	0.0033073	X
A_55_P2103837	Gbp4	guanylate binding protein 4	-0.486461	0.048546	X
A_55_P2102624	Eaf2	ELL associated factor 2	-0.484703	0.0375209
A_55_P2065389	Camsap1	calmodulin regulated spectrin-associated protein 1	-0.482277	0.00051928
A_51_P123017	Gmcl1	germ cell-less homolog 1 (Drosophila)	-0.48148	0.0328114	X
A_55_P2127825	Bcas3	breast carcinoma amplified sequence 3	-0.48131	0.0035934
A_51_P468240	Dennd4a	DENN/MADD domain containing 4A	-0.480878	0.0250082	X
A_55_P2141699	Rnf149	ring finger protein 149	-0.478478	0.0427051	X
A_52_P254149	Irgq	immunity-related GTPase family, Q	-0.478261	0.014985	X
A_66_P103398	Ogfrl1	opioid growth factor receptor-like 1	-0.477242	0.0497322	X
A_55_P1987261	B230312A22Rik	RIKEN cDNA B230312A22 gene	-0.47653	0.00525697
A_55_P1996653	D030056L22Rik	RIKEN cDNA D030056L22 gene	-0.473515	0.00246432	X
A_52_P680495	Pdcd10	programmed cell death 10	-0.472951	0.0214066	X
A_55_P1969982	Styx	serine/threonine/tyrosine interaction protein	-0.472948	0.0238543	X
A_51_P368009	E2f2	E2F transcription factor 2	-0.469498	0.0162267	X
A_52_P278204	Atxn3	ataxin 3	-0.469291	0.0431615
A_55_P2113683	Raph1	Ras association (RalGDS/AF-6) and pleckstrin homology domains 1	-0.467517	0.0324789
A_55_P2043684	Ubac1	ubiquitin associated domain containing 1	-0.46704	0.0114936	X
A_51_P358225	Serinc1	serine incorporator 1	-0.466997	0.0192793	X
A_52_P651948	1700025K23Rik	RIKEN cDNA 1700025K23 gene	-0.466778	0.00609414
A_55_P2026889	Med10	mediator of RNA polymerase II transcription, subunit 10 homolog (NUT2, S. cerevisiae)	-0.465798	0.00943015	X
A_52_P471395	Ifngr2	interferon gamma receptor 2	-0.462325	0.00899091	X
A_52_P509185	Zfp318	zinc finger protein 318	-0.462232	0.0255202
A_65_P01319	Pde4b	phosphodiesterase 4B, cAMP specific	-0.460561	0.000226077	X
A_55_P2029046	Fgd3	FYVE, RhoGEF and PH domain containing 3	-0.457707	0.0237931
A_55_P2061275	Tbx6	T-box 6	-0.454784	0.0021096
A_52_P232470	Smcr7	Smith-Magenis syndrome chromosome region, candidate 7 homolog (human)	-0.452611	0.0485615
A_55_P2048011	Larp4b	La ribonucleoprotein domain family, member 4B	-0.45113	0.0389122	X
A_51_P498212	Ube2j1	ubiquitin-conjugating enzyme E2, J1	-0.45094	0.048136	X
A_55_P2052166	Akap13	A kinase (PRKA) anchor protein 13	-0.450066	0.0225542	X
A_65_P02171	5730419I09Rik	RIKEN cDNA 5730419I09 gene	-0.447903	0.0119842
A_55_P2050207	Ankrd27	ankyrin repeat domain 27 (VPS9 domain)	-0.445947	0.0428252	X
A_51_P408561	AI314976	expressed sequence AI314976	-0.445323	0.0225491
A_52_P648304	Pigs	phosphatidylinositol glycan anchor biosynthesis, class S	-0.444449	0.0122442	X
A_55_P2112687	Sipa1l1	signal-induced proliferation-associated 1 like 1	-0.443717	0.00873111
A_51_P512591	Cdc42se1	CDC42 small effector 1	-0.442704	0.0194309	X
A_55_P2098971	Gm14085	predicted gene 14085	-0.441623	0.0182793
A_55_P1986276	Tmem41b	transmembrane protein 41B	-0.441525	0.0350069	X
A_55_P2171897	Notch1	Notch gene homolog 1 (Drosophila)	-0.440724	0.00651293	X
A_51_P309589	2700099C18Rik	NDC80 homolog, kinetochore complex component pseudogene	-0.439948	0.00614771
A_55_P1970270	B3gnt2	UDP-GlcNAc:betaGal beta-1,3-N-acetylglucosaminyltransferase 2	-0.438916	0.00878513
A_51_P453401	2310044G17Rik	RIKEN cDNA 2310044G17 gene	-0.437884	0.0265638	X
A_51_P239654	Nr4a1	nuclear receptor subfamily 4, group A, member 1	-0.437814	0.034085
A_66_P104190	Gsk3b	glycogen synthase kinase 3 beta	-0.435396	0.0221799	X
A_51_P232901	Cnp	2',3'-cyclic nucleotide 3' phosphodiesterase	-0.435338	0.0291848
A_52_P22763	Mtap2	microtubule-associated protein 2	-0.432531	0.0058061
A_55_P2098100	Arhgef9	CDC42 guanine nucleotide exchange factor (GEF) 9	-0.429942	0.0365041
A_55_P2030638	Dusp23	dual specificity phosphatase 23	-0.42653	0.00649694
A_55_P1980061	Tmem189	transmembrane protein 189	-0.42471	0.000162973	X
A_52_P593015	Pibf1	progesterone immunomodulatory binding factor 1	-0.420688	0.0484773	X
A_51_P203192	Mbd4	methyl-CpG binding domain protein 4	-0.417626	0.00328838	X
A_55_P2168296	Grcc10	gene rich cluster, C10 gene	-0.413136	0.0286231
A_55_P2073582	Ndufb11	NADH dehydrogenase (ubiquinone) 1 beta subcomplex, 11	-0.412564	0.0501963
A_55_P2028259	Rhbdf2	rhomboid 5 homolog 2 (Drosophila)	-0.411574	0.0382786
A_55_P2102175	Lztr1	leucine-zipper-like transcriptional regulator, 1	-0.411484	0.00321795	X
A_51_P324923	Man2a1	mannosidase 2, alpha 1	-0.411187	0.00575091	X
A_52_P402663	Ninl	ninein-like	-0.410149	0.00247461
A_51_P119429	Nckap1l	NCK associated protein 1 like	-0.408795	0.0350049
A_51_P246773	Sesn3	sestrin 3	-0.408528	0.0380294
A_55_P2023484	Osbpl5	oxysterol binding protein-like 5	-0.408178	0.0156764
A_55_P2070331	5830416P10Rik	RIKEN cDNA 5830416P10 gene	-0.407614	0.0375951
A_51_P411909	Sirt5	sirtuin 5 (silent mating type information regulation 2 homolog) 5 (S. cerevisiae)	-0.406674	0.0139751
A_51_P323531	Fam71e1	family with sequence similarity 71, member E1	-0.406084	0.0276419
A_51_P300337	Csrp2	cysteine and glycine-rich protein 2	-0.403932	0.0462924
A_51_P298178	Dctn3	dynactin 3	-0.399501	0.00284185	X
A_52_P261322	Tanc1	tetratricopeptide repeat, ankyrin repeat and coiled-coil containing 1	-0.399172	0.00419286	X
A_52_P591166	Dpysl2	dihydropyrimidinase-like 2	-0.398592	0.0397156
A_51_P279183	Dak	dihydroxyacetone kinase 2 homolog (yeast)	-0.398182	0.0268867
A_55_P2035043	Gm2436	predicted gene 2436	-0.396334	0.0215037
A_55_P2112947	Srp9	signal recognition particle 9	-0.395995	0.0127558	X
A_55_P1992179	Tars2	threonyl-tRNA synthetase 2, mitochondrial (putative)	-0.395862	0.00555871	X
A_66_P130035	Klk1b24	kallikrein 1-related peptidase b24	-0.395664	0.0135054
A_55_P2025855	Hnrnpul1	heterogeneous nuclear ribonucleoprotein U-like 1	-0.395569	0.00589201
A_51_P494541	Fam108b	family with sequence similarity 108, member B	-0.393382	0.0314596
A_66_P132448	Gnpnat1	glucosamine-phosphate N-acetyltransferase 1	-0.393305	0.0366691	X
A_52_P329250	Chd1	chromodomain helicase DNA binding protein 1	-0.390599	0.0312252	X
A_51_P472249	Slc7a7	solute carrier family 7 (cationic amino acid transporter, y+ system), member 7	-0.389595	0.0103045
A_66_P139664	Ppp2r5c	protein phosphatase 2, regulatory subunit B (B56), gamma isoform	-0.387945	0.0448657	X
A_55_P2137973	Bnip2	BCL2/adenovirus E1B interacting protein 2	-0.386147	0.034719	X
A_51_P389751	Relb	avian reticuloendotheliosis viral (v-rel) oncogene related B	-0.385925	0.0211805
A_55_P1975560	Ifi204	interferon activated gene 204	-0.385765	0.00880186
A_51_P131800	Cyba	cytochrome b-245, alpha polypeptide	-0.383873	0.0100984
A_52_P608132	Snx32	sorting nexin 32	-0.380921	0.00284181
A_51_P164014	Cenpe	centromere protein E	-0.380602	0.0214924
A_52_P527260	Slc35f3	solute carrier family 35, member F3	-0.378897	0.0486081
A_51_P210603	Cyp4f13	cytochrome P450, family 4, subfamily f, polypeptide 13	-0.378888	0.0435276
A_52_P368384	Rap2b	RAP2B, member of RAS oncogene family	-0.378852	0.000909444	X
A_52_P110070	5730416F02Rik	capping protein (actin filament), gelsolin-like pseudogene	-0.378806	0.0213501
A_52_P282035	Rnf5	ring finger protein 5	-0.378528	0.0132713	X
A_51_P351238	5033414D02Rik	RIKEN cDNA 5033414D02 gene	-0.376046	0.0286841
A_52_P679860	Herc6	hect domain and RLD 6	-0.373969	0.0375535	X
A_55_P2011852	Cdk2	cyclin-dependent kinase 2	-0.370737	0.0110995	X
A_51_P372702	Il16	interleukin 16	-0.369582	0.0196475
A_52_P229320	Rptor	regulatory associated protein of MTOR, complex 1	-0.368607	0.0391931
A_51_P329966	D6Wsu163e	DNA segment, Chr 6, Wayne State University 163, expressed	-0.367654	0.0410914
A_55_P2125947	Agpat2	1-acylglycerol-3-phosphate O-acyltransferase 2 (lysophosphatidic acid acyltransferase, beta)	-0.365908	0.0341028
A_55_P2102350	Stambpl1	STAM binding protein like 1	-0.365599	0.00408844
A_51_P327232	Lenep	lens epithelial protein	-0.365054	0.0360917	X
A_55_P2087567	Olfr373	olfactory receptor 373	-0.36314	0.0384325
A_51_P245631	Rftn2	raftlin family member 2	-0.36256	0.0096979
A_51_P117604	Rab5a	RAB5A, member RAS oncogene family	-0.362415	0.00647118
A_55_P2075636	Epc2	enhancer of polycomb homolog 2 (Drosophila)	-0.361729	0.00774042	X
A_55_P1972927	Elk3	ELK3, member of ETS oncogene family	-0.358118	0.0385918
A_55_P2148873	Cat	catalase	-0.355491	0.00172068
A_55_P2061909	Wbp5	WW domain binding protein 5	-0.355221	0.0277314
A_51_P390967	Slc43a3	solute carrier family 43, member 3	-0.354347	0.048044
A_55_P1960456	Larp1	La ribonucleoprotein domain family, member 1	-0.354233	0.0189213	X
A_55_P2386236	Ceacam2	carcinoembryonic antigen-related cell adhesion molecule 2	-0.353759	0.0196753	X
A_55_P2132897	1600023N17Rik	RIKEN cDNA 1600023N17 gene	-0.351256	0.0145519
A_55_P2118675	Tnip1	TNFAIP3 interacting protein 1	-0.349802	0.0124828	X
A_55_P2131785	Plk1s1	polo-like kinase 1 substrate 1	-0.348777	0.00656582
A_55_P1973208	Tax1bp3	Tax1 (human T-cell leukemia virus type I) binding protein 3	-0.348338	0.00114946
A_55_P1988899	Mblac2	metallo-beta-lactamase domain containing 2	-0.34755	0.0410824
A_55_P2143233	Rasgrp2	RAS, guanyl releasing protein 2	-0.346462	0.00660966
A_55_P2289035	B230308N11Rik	RIKEN cDNA B230308N11 gene	-0.346209	0.0429198
A_55_P1968833	Rpgr	retinitis pigmentosa GTPase regulator	-0.346012	0.033314	X
A_51_P350214	Amz2	archaelysin family metallopeptidase 2	-0.346	0.0217823	X
A_55_P2024327	Suv420h2	suppressor of variegation 4-20 homolog 2 (Drosophila)	-0.345866	0.00656841	X
A_65_P14951	Cblb	Casitas B-lineage lymphoma b	-0.345586	0.0482355	X
A_66_P140103	Itga4	integrin alpha 4	-0.345582	0.0227987	X
A_55_P2234979	3110027N22Rik	RIKEN cDNA 3110027N22 gene	-0.3451	0.0280099
A_55_P2099358	Cars	cysteinyl-tRNA synthetase	-0.344673	0.00432168
A_55_P1954633	Ssh2	slingshot homolog 2 (Drosophila)	-0.343491	0.0353221	X
A_55_P2051899	Atp2c1	ATPase, Ca++-sequestering	-0.341805	0.0214418	X
A_55_P1968928	Def6	differentially expressed in FDCP 6	-0.341356	0.0088994	X
A_55_P2099785	Usp15	ubiquitin specific peptidase 15	-0.341348	0.0245079	X
A_55_P2064568	Anks1	ankyrin repeat and SAM domain containing 1	-0.340473	0.0134228	X
A_51_P511315	Pstpip1	proline-serine-threonine phosphatase-interacting protein 1	-0.33913	0.0352221
A_55_P2219257	5830405M20Rik	RIKEN cDNA 5830405M20 gene	-0.339056	0.0413539
A_52_P519783	Ltk	leukocyte tyrosine kinase	-0.338902	0.0136488
A_55_P2039289	Hspb6	heat shock protein, alpha-crystallin-related, B6	-0.338677	0.0381376
A_51_P454217	Nfkb2	nuclear factor of kappa light polypeptide gene enhancer in B-cells 2, p49/p100	-0.337973	0.00564319
A_51_P423091	Flot1	flotillin 1	-0.337492	0.0232059
A_55_P2186085	Atp11c	ATPase, class VI, type 11C	-0.337393	0.0231849	X
A_51_P244969	Rmnd5b	required for meiotic nuclear division 5 homolog B (S. cerevisiae)	-0.335731	0.0477787
A_65_P17218	Mndal	myeloid nuclear differentiation antigen like	-0.333885	0.0360843
A_55_P2094362	Erp29	endoplasmic reticulum protein 29	-0.332087	0.0226001
A_55_P2067700	Tas2r113	taste receptor, type 2, member 113	-0.330109	0.000582103
A_52_P597860	Wasf2	WAS protein family, member 2	-0.330013	0.00284417	X
A_51_P368713	Tmbim4	transmembrane BAX inhibitor motif containing 4	-0.3294	0.0268947
A_52_P73475	Fam78a	family with sequence similarity 78, member A	-0.327001	0.0164482	X
A_55_P2338598	Wdfy4	WD repeat and FYVE domain containing 4	-0.326675	0.0137963
A_51_P293269	Pde7a	phosphodiesterase 7A	-0.32572	0.0503715	X
A_51_P224771	Tmem184b	transmembrane protein 184b	-0.324879	0.00285081	X
A_55_P2125049	Gm11127	predicted gene 11127	-0.323092	0.0413594
A_55_P2008016	Armc3	armadillo repeat containing 3	-0.322922	0.00879177
A_52_P13815	Laptm5	lysosomal-associated protein transmembrane 5	-0.322746	0.0272672
A_51_P316949	Ccdc6	coiled-coil domain containing 6	-0.322341	0.0337047	X
A_66_P117389	Rcn2	reticulocalbin 2	-0.322214	0.0166896	X
A_55_P2099700	Klc4	kinesin light chain 4	-0.320785	0.0445498
A_55_P1978972	Rp2h	retinitis pigmentosa 2 homolog (human)	-0.318949	0.0422552	X
A_55_P2028710	Rnf170	ring finger protein 170	-0.318433	0.0123152	X
A_55_P2269673	Cabp1	calcium binding protein 1	-0.31801	0.0021306
A_51_P362959	Fbxo36	F-box protein 36	-0.316999	0.00628799	X
A_55_P2040115	Cdv3	carnitine deficiency-associated gene expressed in ventricle 3	-0.31523	0.0410358	X
A_55_P2049313	Ppih	peptidyl prolyl isomerase H	-0.314066	0.0465438
A_55_P2016685	Csnk1g1	casein kinase 1, gamma 1	-0.31251	0.00678479	X
A_52_P673307	2610044O15Rik	RIKEN cDNA 2610044O15 gene	-0.310843	0.032718
A_51_P100327	Tap1	transporter 1, ATP-binding cassette, sub-family B (MDR/TAP)	-0.310269	0.0188109
A_55_P2146620	Atf2	activating transcription factor 2	-0.310255	0.00575303	X
A_55_P2173298	Plcb2	phospholipase C, beta 2	-0.310085	0.0382195
A_55_P2127131	Trmt112	tRNA methyltransferase 11-2 homolog (S. cerevisiae)	-0.309093	0.022891	X
A_55_P1963364	Fam55c	family with sequence similarity 55, member C	-0.308665	0.0396867
A_55_P1982683	Cib1	calcium and integrin binding 1 (calmyrin)	-0.30714	0.00320618
A_66_P130103	Ube2t	ubiquitin-conjugating enzyme E2T (putative)	-0.306958	0.0318845	X
A_55_P2074536	Ppm1b	protein phosphatase 1B, magnesium dependent, beta isoform	-0.306077	0.0211104	X
A_51_P507053	Slc38a1	solute carrier family 38, member 1	-0.305819	0.00116634	X
A_51_P392687	Vim	vimentin	-0.305011	0.0470306
A_55_P2123982	Rhoh	ras homolog gene family, member H	-0.304474	0.00305879
A_51_P106059	Traf4	TNF receptor associated factor 4	-0.304471	6.98363e-06
A_55_P1995007	Arhgap11a	Rho GTPase activating protein 11A	-0.304101	0.0209494	X
A_55_P1974967	Hist2h4	histone cluster 2, H4	-0.303546	0.0389093
A_55_P2236818	A430103D13Rik	RIKEN cDNA A430103D13 gene	-0.302532	0.01902
A_55_P2095345	Rara	retinoic acid receptor, alpha	-0.300413	0.0189522
A_51_P176883	2700050L05Rik	RIKEN cDNA 2700050L05 gene	-0.298754	0.0216955	X
A_55_P2117741	Nck2	non-catalytic region of tyrosine kinase adaptor protein 2	-0.298749	0.0308658
A_51_P101075	1810031K17Rik	RIKEN cDNA 1810031K17 gene	-0.298505	0.0491448
A_55_P1972257	Sars	seryl-aminoacyl-tRNA synthetase	-0.297208	0.0439884	X
A_65_P12993	Kif1b	kinesin family member 1B	-0.296753	0.0015774	X
A_52_P199586	Kpna6	karyopherin (importin) alpha 6	-0.295893	0.0383242	X
A_51_P469053	Mfsd4	major facilitator superfamily domain containing 4	-0.294487	0.0361451
A_51_P244690	Ube2b	ubiquitin-conjugating enzyme E2B, RAD6 homology (S. cerevisiae)	-0.294296	0.0339873	X
A_55_P1969845	Lrpprc	leucine-rich PPR-motif containing	-0.294205	0.0361159	X
A_55_P2026562	Cdkn1b	cyclin-dependent kinase inhibitor 1B	-0.294173	0.0491055
A_51_P451151	Ube2c	ubiquitin-conjugating enzyme E2C	-0.289602	0.0157566
A_51_P495077	Rabl5	RAB, member of RAS oncogene family-like 5	-0.287577	0.0294353
A_51_P136888	Rb1	retinoblastoma 1	-0.286579	0.0294933	X
A_51_P206134	Akna	AT-hook transcription factor	-0.285173	0.0310266
A_52_P159050	Cds2	CDP-diacylglycerol synthase (phosphatidate cytidylyltransferase) 2	-0.283861	0.0332786
A_52_P276343	D19Bwg1357e	DNA segment, Chr 19, Brigham & Women's Genetics 1357 expressed	-0.283315	0.0438459	X
A_51_P310254	Fam118a	family with sequence similarity 118, member A	-0.283209	0.0330258	X
A_52_P539161	Rdh11	retinol dehydrogenase 11	-0.283154	0.0118065
A_55_P1977093	Elk4	ELK4, member of ETS oncogene family	-0.282792	0.0251969	X
A_55_P2162765	Dnajc24	DnaJ (Hsp40) homolog, subfamily C, member 24	-0.282708	0.0305008	X
A_51_P478952	N4bp2l1	NEDD4 binding protein 2-like 1	-0.28061	0.0294521
A_55_P2142151	Mapk1ip1	mitogen-activated protein kinase 1 interacting protein 1	-0.278612	0.0318333
A_55_P2022724	5430417L22Rik	RIKEN cDNA 5430417L22 gene	-0.27801	0.0056265
A_55_P1989698	Mmp11	matrix metallopeptidase 11	-0.27633	0.0448991
A_55_P2024595	Atxn7l1	ataxin 7-like 1	-0.276126	0.0260383
A_55_P2122688	Zmym3	zinc finger, MYM-type 3	-0.273956	0.0233654
A_55_P2052831	0610009B22Rik	RIKEN cDNA 0610009B22 gene	-0.273076	0.0431723	X
A_51_P502456	H2-K2	histocompatibility 2, K region locus 2	-0.272954	0.0323977
A_55_P2127425	Sys1	SYS1 Golgi-localized integral membrane protein homolog (S. cerevisiae)	-0.272649	0.0134232
A_55_P2087876	Patz1	POZ (BTB) and AT hook containing zinc finger 1	-0.2724	0.0289279	X
A_55_P2009813	Gm5751	predicted gene 5751	-0.272288	0.0449062
A_55_P1956989	BC004004	cDNA sequence BC004004	-0.272282	0.0493296
A_51_P235123	Nfkbie	nuclear factor of kappa light polypeptide gene enhancer in B-cells inhibitor, epsilon	-0.272211	0.0478347
A_55_P2083988	Lmo2	LIM domain only 2	-0.271808	0.00427963
A_55_P1990435	Pikfyve	phosphoinositide kinase, FYVE finger containing	-0.27027	0.00485599	X
A_51_P273508	Ube2g1	ubiquitin-conjugating enzyme E2G 1 (UBC7 homolog, C. elegans)	-0.26918	0.0086661	X
A_51_P267544	Frg1	FSHD region gene 1	-0.269166	0.0375693
A_51_P502614	Dusp6	dual specificity phosphatase 6	-0.268056	0.0483582
A_55_P2123942	Lmbrd1	LMBR1 domain containing 1	-0.26797	0.0373483	X
A_55_P1958088	Lyn	Yamaguchi sarcoma viral (v-yes-1) oncogene homolog	-0.266127	0.0157392	X
A_55_P1972019	4632415L05Rik	RRS1 ribosome biogenesis regulator homolog pseudogene	-0.266031	0.0254065
A_51_P444052	Scp2	sterol carrier protein 2, liver	-0.26544	0.0145456
A_51_P324640	C330018D20Rik	RIKEN cDNA C330018D20 gene	-0.264347	0.0132891	X
A_55_P2149615	Ngfrap1	nerve growth factor receptor (TNFRSF16) associated protein 1	-0.262689	0.0386444
A_55_P1985079	Fam195b	family with sequence similarity 195, member B	-0.26258	0.0236414	X
A_55_P2111950	Dnajc7	DnaJ (Hsp40) homolog, subfamily C, member 7	-0.26082	0.012239
A_55_P2029750	Ndufs5	NADH dehydrogenase (ubiquinone) Fe-S protein 5	-0.260803	0.0121502
A_52_P83959	Taf7	TAF7 RNA polymerase II, TATA box binding protein (TBP)-associated factor	-0.26059	0.0103901	X
