# Supplementary material for: The miR-26 family regulates early B cell development and transformation
Source: Life Sci Alliance. 2022 Apr 22;5(8):e202101303. doi: 10.26508/lsa.202101303 (PMC9034462; doi:10.26508/lsa.202101303)
Supplement: Supplementary file 2 [file LSA-2021-01303_TableS2.xlsx]

## Sheet: table 2_increased miR-26 sponge
			mean processed	p-value	predicted target
A_55_P1955467	Bbs1	Bardet-Biedl syndrome 1 (human)	3.11031	0.0196979
A_51_P405167	Maf	avian musculoaponeurotic fibrosarcoma (v-maf) AS42 oncogene homolog	0.688822	0.0334116
A_55_P2244677	6720422M22Rik	RIKEN cDNA 6720422M22 gene	0.634902	0.00338655
A_55_P2000158	Pik3r3	phosphatidylinositol 3 kinase, regulatory subunit, polypeptide 3 (p55)	0.614899	0.0199399	X
A_52_P108447	Glis2	GLIS family zinc finger 2	0.579233	0.0233213
A_52_P569348	Dbt	dihydrolipoamide branched chain transacylase E2	0.551922	0.00561466	X
A_55_P2101526	L1td1	LINE-1 type transposase domain containing 1	0.549042	0.00350782
A_51_P505662	4933437F05Rik	RIKEN cDNA 4933437F05 gene	0.499565	0.0330799
A_55_P2073567	Epb4.1l4b	erythrocyte protein band 4.1-like 4b	0.47378	0.00822521
A_52_P40954	5330426P16Rik	RIKEN cDNA 5330426P16 gene	0.472213	0.0229823
A_55_P2148323	2810021J22Rik	RIKEN cDNA 2810021J22 gene	0.469242	0.00481916
A_55_P1956267	Syt11	synaptotagmin XI	0.468831	0.011959
A_51_P329283	Senp5	SUMO/sentrin specific peptidase 5	0.458727	0.0276709	X
A_51_P432199	Sap30	sin3 associated polypeptide	0.458306	0.0471307
A_55_P1955147	Camk1d	calcium/calmodulin-dependent protein kinase ID	0.454799	0.00613852	X
A_52_P517063	Immp2l	IMP2 inner mitochondrial membrane peptidase-like (S. cerevisiae)	0.449897	0.042131
A_51_P483220	Impact	imprinted and ancient	0.441747	0.00528162
A_55_P1993168	Ppargc1b	peroxisome proliferative activated receptor, gamma, coactivator 1 beta	0.434846	0.00510332	X
A_55_P2020410	Mapk8	mitogen-activated protein kinase 8	0.430661	0.0277919	X
A_66_P137102	6330409N04Rik	RIKEN cDNA 6330409N04 gene	0.429868	0.0504492
A_55_P1959595	Fmo5	flavin containing monooxygenase 5	0.427006	0.0404812	X
A_55_P1965184	Fbxl3	F-box and leucine-rich repeat protein 3	0.422426	0.0332594	X
A_55_P2211793	6720474J12Rik	RIKEN cDNA 6720474J12 gene	0.412297	0.0176186
A_51_P405476	Fcer1g	Fc receptor, IgE, high affinity I, gamma polypeptide	0.407695	0.0312605
A_52_P630867	Abcc4	ATP-binding cassette, sub-family C (CFTR/MRP), member 4	0.402479	0.0226304	X
A_55_P1969344	Trappc2	trafficking protein particle complex 2	0.396559	0.0434188
A_55_P2092296	Fbxo2	F-box protein 2	0.387102	0.0217248
A_55_P2183015	P2rx4	purinergic receptor P2X, ligand-gated ion channel 4	0.378393	0.0316149
A_55_P1992592	Il5ra	interleukin 5 receptor, alpha	0.375737	0.00361094
A_52_P358093	Fbxo10	F-box protein 10	0.37444	0.00901212
A_52_P150525	2310030N02Rik	RIKEN cDNA 2310030N02 gene	0.371784	0.0137389
A_52_P458870	Slc25a16	solute carrier family 25 (mitochondrial carrier, Graves disease autoantigen), member 16	0.370685	0.0477951	X
A_52_P600304	Slc25a46	solute carrier family 25, member 46	0.365713	0.00585134	X
A_55_P2019483	Ndrg4	N-myc downstream regulated gene 4	0.364522	0.0415113	X
A_55_P2120866	LOC100044171	uncharacterized LOC100044171	0.356296	0.0233658
A_51_P167263	Cd5	CD5 antigen	0.355715	0.0363346
A_55_P1983544	Tmed5	transmembrane emp24 protein transport domain containing 5	0.354671	0.0174475
A_55_P2405774	E230008O15Rik	RIKEN cDNA E230008O15 gene	0.34869	0.00609129
A_52_P290021	Memo1	mediator of cell motility 1	0.348322	0.0161216
A_51_P464300	Gdf1	growth differentiation factor 1	0.347727	0.0129875
A_51_P414115	Naprt1	nicotinate phosphoribosyltransferase domain containing 1	0.346864	0.011341
A_55_P1970676	Sh3yl1	Sh3 domain YSC-like 1	0.346625	0.0276547	X
A_55_P2269254	5730419F03Rik	RIKEN cDNA 5730419F03 gene	0.345999	0.0405412
A_55_P2066309	Slc39a8	solute carrier family 39 (metal ion transporter), member 8	0.342605	0.00900164
A_52_P56394	Psmg4	proteasome (prosome, macropain) assembly chaperone 4	0.342171	0.0356969
A_66_P108345	Sgcb	sarcoglycan, beta (dystrophin-associated glycoprotein)	0.34161	0.0287142	X
A_55_P2084122	Dus4l	dihydrouridine synthase 4-like (S. cerevisiae)	0.341475	0.0308687
A_55_P1974088	Stard6	StAR-related lipid transfer (START) domain containing 6	0.338111	0.0490103
A_66_P117679	Kat2b-ps	K(lysine) acetyltransferase 2B, pseudogene	0.335821	0.0177087
A_55_P2397599	B930025B16Rik	RIKEN cDNA B930025B16 gene	0.333966	0.0195067
A_51_P332580	Polr3f	polymerase (RNA) III (DNA directed) polypeptide F	0.324489	0.0219132
A_52_P548680	Pik3c2a	phosphatidylinositol 3-kinase, C2 domain containing, alpha polypeptide	0.32362	0.0158049	X
A_52_P556337	Txlng	taxilin gamma	0.322299	0.0498031	X
A_55_P2090330	Kcnmb4	potassium large conductance calcium-activated channel, subfamily M, beta member 4	0.321612	0.0252135
A_55_P2240468	1110019D14Rik	RIKEN cDNA 1110019D14 gene	0.318866	0.0342375
A_51_P482425	Lins	lines homolog (Drosophila)	0.317194	0.0304248	X
A_55_P2059372	Ppip5k2	diphosphoinositol pentakisphosphate kinase 2	0.316872	0.00687243	X
A_55_P1954271	Emid2	EMI domain containing 2	0.316603	0.00812311
A_55_P2074246	Zfp184	zinc finger protein 184 (Kruppel-like)	0.315601	0.0355643
A_52_P246831	Haus2	HAUS augmin-like complex, subunit 2	0.315477	0.0342792	X
A_52_P95910	Ugcg	UDP-glucose ceramide glucosyltransferase	0.314838	0.0428724
A_52_P577533	Vat1l	vesicle amine transport protein 1 homolog-like (T. californica)	0.314576	0.0198271
A_52_P257686	Rwdd3	RWD domain containing 3	0.31438	0.0389291
A_51_P494125	Alpl	alkaline phosphatase, liver/bone/kidney	0.313583	0.0249435
A_55_P2181634	Spef2	sperm flagellar 2	0.313441	0.0196908
A_55_P2023314	Casz1	castor homolog 1, zinc finger (Drosophila)	0.311634	0.0259776	X
A_52_P654965	Eif3j	eukaryotic translation initiation factor 3, subunit J	0.310919	0.0446122
A_55_P2052794	Cask	calcium/calmodulin-dependent serine protein kinase (MAGUK family)	0.309412	0.0127688	X
A_52_P505501	Nsmce2	non-SMC element 2 homolog (MMS21, S. cerevisiae)	0.308551	0.0171785	X
A_55_P2180805	Pex3	peroxisomal biogenesis factor 3	0.30828	0.00936778
A_55_P2042655	2210013O21Rik	RIKEN cDNA 2210013O21 gene	0.307462	0.00182259
A_55_P2131954	Gm2590	predicted gene 2590	0.306721	0.0153212
A_66_P127969	Bcat1	branched chain aminotransferase 1, cytosolic	0.306597	0.0501312	X
A_55_P2199694	2810002D19Rik	RIKEN cDNA 2810002D19 gene	0.306084	0.0316163
A_55_P2112005	Tff1	trefoil factor 1	0.304687	0.0423798
A_55_P2129437	Ppap2c	phosphatidic acid phosphatase type 2C	0.304102	0.00387208
A_55_P1997415	Exoc6b	exocyst complex component 6B	0.304078	0.0177568
A_55_P2069277	Mtf1	metal response element binding transcription factor 1	0.303074	0.0354586	X
A_52_P217875	H3f3b	H3 histone, family 3B	0.302402	0.00692072
A_51_P405397	Ecm1	extracellular matrix protein 1	0.302226	0.0270079
A_52_P549927	5730455P16Rik	RIKEN cDNA 5730455P16 gene	0.30088	0.0360002
A_55_P2099790	Nefh	neurofilament, heavy polypeptide	0.299978	0.0332615
A_52_P58257	Mrps6	mitochondrial ribosomal protein S6	0.298774	0.0270082
A_55_P2108012	Fam78b	family with sequence similarity 78, member B	0.296335	0.00906171	X
A_52_P67444	Arih1	ariadne ubiquitin-conjugating enzyme E2 binding protein homolog 1 (Drosophila)	0.293734	0.0172366	X
A_52_P71666	Dnajc27	DnaJ (Hsp40) homolog, subfamily C, member 27	0.293398	0.000833925	X
A_55_P2010778	Il11ra1	interleukin 11 receptor, alpha chain 1	0.292361	0.0278507
A_55_P2012439	Tnfrsf19	tumor necrosis factor receptor superfamily, member 19	0.292031	0.0268508
A_52_P386627	Irak3	interleukin-1 receptor-associated kinase 3	0.291224	0.00698884
A_55_P2060278	Fam45a	family with sequence similarity 45, member A	0.291165	0.0288348	X
A_51_P233308	Zfp944	zinc finger protein 944	0.28959	0.0225134
A_55_P2067425	Dpf1	D4, zinc and double PHD fingers family 1	0.28755	0.0134844
A_51_P200610	Zbtb12	zinc finger and BTB domain containing 12	0.285959	0.017993
A_55_P1986863	Ccdc126	coiled-coil domain containing 126	0.283956	0.0372066	X
A_55_P2263098	A130078K24Rik	RIKEN cDNA A130078K24 gene	0.282155	0.00996128
A_55_P2015032	Kazald1	Kazal-type serine peptidase inhibitor domain 1	0.282027	0.0276656
A_55_P1985514	Dlg3	discs, large homolog 3 (Drosophila)	0.280763	0.0392619
A_55_P2087315	Shroom1	shroom family member 1	0.28014	0.00367071
A_55_P2075048	Atic	5-aminoimidazole-4-carboxamide ribonucleotide formyltransferase/IMP cyclohydrolase	0.279721	0.0480562
A_55_P2250943	1700024h08rik	RIKEN cDNA 1700024H08 gene	0.277024	0.0486803
A_55_P1955244	LOC677113	40S ribosomal protein S24-like	0.276216	0.0303887
A_55_P2043668	Zfp617	zinc finger protein 617	0.275345	0.0304715
A_55_P2184791	Rnpc3	RNA-binding region (RNP1, RRM) containing 3	0.274379	0.038786	X
A_55_P1999349	Nudt4	nudix (nucleoside diphosphate linked moiety X)-type motif 4	0.272885	0.0320785	X
A_55_P2159710	Acvr1	activin A receptor, type 1	0.271952	0.01163
A_52_P515036	Htatip2	HIV-1 tat interactive protein 2, homolog (human)	0.271642	0.00809038
A_55_P2101387	Nubpl	nucleotide binding protein-like	0.2673	0.0387091
A_55_P2044547	2810416G20Rik	RIKEN cDNA 2810416G20 gene	0.26692	0.0499565
A_52_P140497	Golga3	golgi autoantigen, golgin subfamily a, 3	0.265941	0.00758472
A_55_P2047361	Ppih	peptidyl prolyl isomerase H	0.265885	0.0480794
A_55_P2058942	Aldh3b1	aldehyde dehydrogenase 3 family, member B1	0.265578	0.0195648
A_55_P2115401	Bst1	bone marrow stromal cell antigen 1	0.263603	0.0489634
A_51_P418935	Neurl2	neuralized-like 2 (Drosophila)	0.263483	0.0317129
A_66_P131530	Rpp30	ribonuclease P/MRP 30 subunit (human)	0.263068	0.031014
A_55_P2085295	Inf2	inverted formin, FH2 and WH2 domain containing	0.26193	0.0457598
A_65_P16208	Baz1a	bromodomain adjacent to zinc finger domain 1A	0.261737	0.0406087
A_55_P2002093	Wdr85	WD repeat domain 85	0.261134	0.0440481
A_52_P609109	Pitpnc1	phosphatidylinositol transfer protein, cytoplasmic 1	0.260277	0.0441428	X
A_55_P2021187	Malat1	metastasis associated lung adenocarcinoma transcript 1 (non-coding RNA)	0.56243	0.0839983
A_55_P2010152	Sell	selectin, lymphocyte	0.558902	0.0627877
A_55_P2435613	Xpo7	exportin 7	0.549309	0.0999712	X
A_52_P536927	Satb2	special AT-rich sequence binding protein 2	0.543382	0.0909628
A_51_P282993	4930415F15Rik	RIKEN cDNA 4930415F15 gene	0.529642	0.0979478
A_51_P238383	B4galt4	UDP-Gal:betaGlcNAc beta 1,4-galactosyltransferase, polypeptide 4	0.49919	0.0746128	X
A_52_P650387	Ccnjl	cyclin J-like	0.496812	0.0703306	X
A_55_P2081045	Gpr26	G protein-coupled receptor 26	0.479814	0.0509219	X
A_52_P315890	Zfp934	zinc finger protein 934	0.468236	0.0651069
A_55_P2010472	Gm6616	small nuclear ribonucleoprotein polypeptide F pseudogene	0.462617	0.0814079
A_55_P2005783	Ifih1	interferon induced with helicase C domain 1	0.450076	0.0638438	X
A_55_P2145691	Hlcs	holocarboxylase synthetase (biotin- [propriony-Coenzyme A-carboxylase (ATP-hydrolysing)] ligase)	0.44576	0.0697535	X
A_55_P2069850	Plp1	proteolipid protein (myelin) 1	0.44444	0.0670236	X
A_55_P2048334	Ubr3	ubiquitin protein ligase E3 component n-recognin 3	0.432314	0.0562484	X
A_55_P1987196	Gm3448	predicted gene 3448	0.430111	0.0540105
A_51_P462102	Gpr125	G protein-coupled receptor 125	0.425533	0.0988358
A_55_P2143279	Nkd2	naked cuticle 2 homolog (Drosophila)	0.417155	0.0637797
A_51_P163778	2810025M15Rik	RIKEN cDNA 2810025M15 gene	0.415288	0.0590091
A_52_P285024	Sertad4	SERTA domain containing 4	0.40898	0.0701377	X
A_55_P2141699	Rnf149	ring finger protein 149	0.402763	0.0935511	X
A_55_P2044463	Lipt2	lipoyl(octanoyl) transferase 2 (putative)	0.386598	0.0930242
A_51_P184969	Rilpl1	Rab interacting lysosomal protein-like 1	0.384772	0.0802816
A_55_P2025765	Adam8	a disintegrin and metallopeptidase domain 8	0.374619	0.0693494
A_55_P2008186	Zfp952	zinc finger protein 952	0.366102	0.0941819
A_55_P2097206	Camk4	calcium/calmodulin-dependent protein kinase IV	0.365411	0.0665967	X
A_55_P1964108	B230118H07Rik	RIKEN cDNA B230118H07 gene	0.363243	0.0881746
A_55_P1999923	6430598A04Rik	RIKEN cDNA 6430598A04 gene	0.361756	0.0574514
A_55_P2017710	Igsf9	immunoglobulin superfamily, member 9	0.350504	0.0547076
A_51_P346871	Ift20	intraflagellar transport 20 homolog (Chlamydomonas)	0.34457	0.0913402
A_55_P1986556	Minpp1	multiple inositol polyphosphate histidine phosphatase 1	0.34077	0.082758
A_55_P2149149	Asap1	ArfGAP with SH3 domain, ankyrin repeat and PH domain1	0.337597	0.0922422
A_55_P2007636	Cnpy3	canopy 3 homolog (zebrafish)	0.33557	0.0511986
A_66_P124858	Diras2	DIRAS family, GTP-binding RAS-like 2	0.335157	0.0608982	X
A_55_P1973267	Ddhd2	DDHD domain containing 2	0.332887	0.061246
A_55_P2096932	Cntln	centlein, centrosomal protein	0.331238	0.0531541
A_52_P681	Cnot4	CCR4-NOT transcription complex, subunit 4	0.32971	0.0884533	X
A_51_P365378	Best2	bestrophin 2	0.329375	0.0727622
A_51_P214985	Zfp521	zinc finger protein 521	0.328065	0.0874525	X
A_51_P509229	Tnrc6a	trinucleotide repeat containing 6a	0.319605	0.0753386	X
A_55_P2210213	4732423E21Rik	RIKEN cDNA 4732423E21 gene	0.317213	0.0936492
A_55_P2137376	Dip2c	DIP2 disco-interacting protein 2 homolog C (Drosophila)	0.314281	0.0841853
A_55_P2045952	Mysm1	myb-like, SWIRM and MPN domains 1	0.310342	0.0766015	X
A_55_P2247633	Gpatch2	G patch domain containing 2	0.309487	0.0952091	X
A_66_P103398	Ogfrl1	opioid growth factor receptor-like 1	0.308304	0.0665213	X
A_51_P234113	Nod1	nucleotide-binding oligomerization domain containing 1	0.304608	0.0936634	X
A_55_P2123831	Thap6	THAP domain containing 6	0.302431	0.0571011
A_55_P2061025	Hspa4	heat shock protein 4	0.302226	0.0521246	X
A_55_P2244440	4930422G04Rik	RIKEN cDNA 4930422G04 gene	0.300874	0.0734371
A_66_P134481	Skp2	S-phase kinase-associated protein 2 (p45)	0.298956	0.0828507	X
A_52_P190973	Vcl	vinculin	0.297505	0.0678943	X
A_55_P2380627	5430440L12Rik	RIKEN cDNA 5430440L12 gene	0.297281	0.0638065
A_51_P405606	Ndrg1	N-myc downstream regulated gene 1	0.295222	0.0622454	X
A_55_P1994020	Casc4	cancer susceptibility candidate 4	0.292134	0.0980131	X
A_55_P2114908	Nek3	NIMA (never in mitosis gene a)-related expressed kinase 3	0.29169	0.0853925
A_51_P332822	Abce1	ATP-binding cassette, sub-family E (OABP), member 1	0.291181	0.0765497	X
A_52_P155124	Zfp229	zinc finger protein	0.290701	0.0702843
A_66_P125734	Tnip2	TNFAIP3 interacting protein 2	0.290108	0.0557334
A_55_P2076448	Fam70a	family with sequence similarity 70, member A	0.288976	0.0657975
A_51_P302149	Cfl2	cofilin 2, muscle	0.288628	0.0725474	X
A_55_P2334684	Rsf1	remodeling and spacing factor 1	0.288094	0.0917668	X
A_55_P2061991	Pnldc1	poly(A)-specific ribonuclease (PARN)-like domain containing 1	0.285994	0.0537062
A_55_P2079713	Gramd1c	GRAM domain containing 1C	0.285833	0.0737164	X
A_55_P2115607	Ikbip	IKBKB interacting protein	0.28327	0.0532092
A_52_P183152	Txnl1	thioredoxin-like 1	0.281952	0.0551765
A_52_P503334	Erlin2	ER lipid raft associated 2	0.281563	0.092554	X
A_55_P2181665	Gm4129	predicted gene 4129	0.280794	0.0847262
A_55_P2113165	Camkk1	calcium/calmodulin-dependent protein kinase kinase 1, alpha	0.277944	0.057835
A_55_P2144456	Suv420h1	suppressor of variegation 4-20 homolog 1 (Drosophila)	0.277727	0.0848498	X
A_51_P425847	Ulbp1	UL16 binding protein 1	0.275336	0.06821
A_66_P129730	Pdia3	protein disulfide isomerase associated 3	0.2748	0.0831922
A_51_P388737	Slc11a2	solute carrier family 11 (proton-coupled divalent metal ion transporters), member 2	0.27412	0.0856863
A_55_P1973259	Gamt	guanidinoacetate methyltransferase	0.271801	0.0934548
A_66_P108622	Gtpbp10	GTP-binding protein 10 (putative)	0.269952	0.0659062
A_51_P117226	Zdhhc2	zinc finger, DHHC domain containing 2	0.269273	0.0715676
A_51_P429295	Pus10	pseudouridylate synthase 10	0.269234	0.078606
A_52_P164695	Nsun6	NOL1/NOP2/Sun domain family member 6	0.268841	0.0840722
A_52_P8685	Tmem183a	transmembrane protein 183A	0.268768	0.0642654
A_55_P2089804	Atf7	activating transcription factor 7	0.268677	0.0913553
A_55_P2440032	Usp24	ubiquitin specific peptidase 24	0.26845	0.0864728
A_66_P118256	Strn3	striatin, calmodulin binding protein 3	0.267953	0.0576178
A_55_P2018549	Gcsh	glycine cleavage system protein H (aminomethyl carrier)	0.267586	0.0798079	X
A_55_P2219903	AW061147	expressed sequence AW061147	0.266454	0.0747677
A_51_P145433	Lin7c	lin-7 homolog C (C. elegans)	0.264442	0.0857787	X
A_55_P2149906	Gm8618	predicted gene 8618	0.263371	0.0735602
A_52_P175157	Mef2a	myocyte enhancer factor 2A	0.263263	0.0658086
A_55_P1989568	Tasp1	taspase, threonine aspartase 1	0.262114	0.0540579
A_52_P84353	Homez	homeodomain leucine zipper-encoding gene	0.261928	0.0845131	X
A_51_P153973	Zfp273	zinc finger protein 273	0.260674	0.0884206
