# Supplementary material for: The miR-26 family regulates early B cell development and transformation
Source: Life Sci Alliance. 2022 Apr 22;5(8):e202101303. doi: 10.26508/lsa.202101303 (PMC9034462; doi:10.26508/lsa.202101303)
Supplement: Supplementary file 3 [file LSA-2021-01303_TableS3.xlsx]

## Sheet: table 3_overlap
			miR-26 overexpression			miR-26 sponge
			mean processed	p-value		mean processed	p-value
A_66_P134481	Skp2	S-phase kinase-associated protein 2 (p45)	-1.48082	0.0408707		0.298956	0.0828507
A_66_P124858	Diras2	DIRAS family, GTP-binding RAS-like 2	-1.40215	0.0492308		0.335157	0.0608982
A_51_P238383	B4galt4	UDP-Gal:betaGlcNAc beta 1,4-galactosyltransferase, polypeptide 4	-0.679281	0.0398919		0.49919	0.0746128
A_55_P2141699	Rnf149	ring finger protein 149	-0.478478	0.0427051		0.402763	0.0935511
A_66_P103398	Ogfrl1	opioid growth factor receptor-like 1	-0.477242	0.0497322		0.308304	0.0665213
