# Supplementary material for: The miR-26 family regulates early B cell development and transformation
Source: Life Sci Alliance. 2022 Apr 22;5(8):e202101303. doi: 10.26508/lsa.202101303 (PMC9034462; doi:10.26508/lsa.202101303)
Supplement: Supplementary file 4 [file LSA-2021-01303_Supplemental_Data_1.xlsx]

## Sheet: Blatt1
qPCR primers
Primer	Sequence
qPCR_Rag1_F	TAACAACCAAGCTGCAGACA
qPCR_Rag1_R	TTTGATTTGTGGGTGTTGAA
qPCR_Rag2_F	AGGGATAAGCAGCCCCTCT
qPCR_Rag2_R	CCATCTGCAGGGACATTTTT
qPCR_Ikzf1_F	AGACAAGTGCCTGTCAGACAT
qPCR_Ikzf1_R	CCAGGTAGTTGATGGCATTGTTG
qPCR_Ikzf3_F	CTGAATGACTACAGCTTGCCC
qPCR_Ikzf3_R	GCTCCGGCTTCATAATGTTCT
qPCR_Pten_F	TGGATTCGACTTAGACTTGACCT
qPCR_Pten_R	GCGGTGTCATAATGTCTCTCAG
qPCR_actinb_F	GGCTGTATTCCCCTCCATCG
qPCR_actinb_R	CCAGTTGGTAACAATGCCATGT
shRNA guide strand sequence
shPTEN #1	UUAGCCAUUGGUCAAGAUCUU
shPTEN #2	UGUUUCUGCUAACGAUCUCUU
shCD79b #1	UCAGGUGUCAGUGUGAACCAU
shCD79b #2	AAUCCUAAGACUAGAAGUUCC
non-silencing control	CAAGUCAUCAAUAUUGACAGG
